# Supplementary material for: Impacts of Quarterly Sow Mass Vaccination with a Porcine Reproductive and Respiratory Syndrome Virus Type 1 (PRRSV-1) Modified Live Vaccine in Two Herds
Source: Vaccines (Basel). 2021 Sep 23;9(10):1057. doi: 10.3390/vaccines9101057 (PMC8537578; doi:10.3390/vaccines9101057)
Supplement: Supplementary file 1 [file vaccines-09-01057-s001.zip]

Archive with 1 entries (1 files):
- vaccines-1321514-supplementary.pdf
